# Supplementary material for: The preventive effect of a free radical scavenger on oxidative stress after the relief of partial bladder outlet obstruction in a rat model
Source: PLoS One. 2018 Oct 22;13(10):e0199800. doi: 10.1371/journal.pone.0199800 (PMC6197627; doi:10.1371/journal.pone.0199800)
Supplement: S1 File — (CSV) [file pone.0199800.s001.csv]

serial	group	mean_threshold_Pr	mean_max_Pr	mean_basal_Pr	Thres_Pr	Max_Pr	Basa_Pr	mean_micturition_interval	mean_micturition_duration	mean_voided_volume	IDC	muscle_thickness	MC_ratio	TUNEL	MDA	western
1	1	73.639	84.753	38.738	100.1129495	115.2225426	86.65244201	00:05:56	00:00:21	2.424	2	1355.19	2.15	49.37	0.74	1.95
2	1	77.59	92.187	37.919	105.4843731	125.3291392	85.5390034	00:07:21	00:00:22	2.885	2.7	1060.97	1.98	54.45	0.67	1.66
3	1	57.36933333	86.1062	25.97533333	77.99417662	117.0622314	69.30147032	00:04:02	00:00:15	1.538	1.7	1188.24	1.53	50.43	0.83	1.52
4	1	64.378	70.793	23.732	87.52252834	96.24378435	66.25163645	00:05:04	00:00:18	1.868	2	940.83	2.30	47.89	0.70	1.99
5	1	61.801	93.751	24.144	84.01907133	127.4554126	66.81175453	00:04:01	00:00:16	1.263	1.3	1200.68	2.10	50.55	0.65	2.06
6	1	45.767	51.753	15.28	62.22068959	70.35871585	54.76105877	00:01:39	00:00:19	0.567	0.7	1230.74	1.47	50.58	0.85	1.83
7	1	42.523	44.417	14.295	57.81043948	60.38535123	53.42194152	00:01:12	00:00:12	0.4	0.7	1474.28	0.45	43.05	0.75	2.85
8	1	43.323	45.851	9.134	58.8980474	62.33488842	46.40551093	00:02:15	00:00:11	0.86	0.3	862.45	2.42	44.88	0.88	1.72
9	1	46.182	48.251	12.737	62.7848862	65.59771218	51.3038251	00:01:42	00:00:12	0.719	0.7	744.19	1.57	51.60	0.91	1.83
10	1	42.128	65.425	7.678	57.27343307	88.94593521	44.42606451	00:02:52	00:00:14	1.1	0	1317.34	0.90	45.53	0.86	1.94
11	1	42.136	63.123	10.418	57.28430915	85.81634342	48.15112164	00:02:27	00:00:11	0.835	1	1356.77	1.88	37.96	0.71	1.64
12	2	52.046	58.706	50.08	70.75705226	79.81138819	68.08425579	00:03:37	00:00:53	1.446	1.3	759.09	2.37	47.05	0.75	1.49
13	2	42.604	50.057	35.091	57.92055978	68.05298706	47.7065619	00:05:39	00:00:14	2.1	2.7	722.76	2.66	17.87	0.62	1.39
14	2	44.68	51.79	39.643	60.74290233	70.40901772	53.89505097	00:06:12	00:00:15	2.4	2.3	710.91	1.89	25.88	0.67	1.72
15	2	28.283	48.305	22.42	38.4510185	65.67112572	30.48021196	00:04:13	00:00:11	1.6	1	559.86	2.94	21.55	0.56	1.38
16	2	29.406	46.552	24.976	39.97774812	63.28790486	33.95511926	00:03:33	00:00:13	1.433	1.3	1035.43	2.24	30.83	0.71	2.13
17	2	56.575	98.864	29.795	76.91427259	134.4065868	40.50659747	00:04:42	00:00:16	1.867	1	903.66	1.66	48.14	0.73	1.39
18	2	89.968	142.89	44.697	122.3123867	194.2603696	60.766014	00:04:41	00:00:16	1.833	1	743.43	2.34	37.57	0.58	1.75
19	3	59.327	83.933	47.82	80.65564384	114.1077444	65.01176342	00:02:55	00:00:35	1.064	1	1044.79	1.72	23.00	0.72	1.62
20	3	75.052	106.786	65.062	102.033937	145.1766242	88.45243311	00:01:26	00:00:31	0.565	0	1206.18	2.03	31.58	0.41	1.30
21	3	52.266	78.627	43.855	71.05614443	106.8941849	59.62130666	00:01:35	00:00:15	0.665	0.3	744.11	1.54	30.06	0.67	1.26
22	3	55.012	77.513	43.301	74.78935862	105.3796909	58.86813818	00:01:51	00:00:15	0.718	1	647.73	0.84	25.24	0.61	1.23
23	3	56.31	81.997	50	76.55400247	111.4757333	67.975495	00:00:41	00:00:14	0.233	0	929.85	1.13	16.07	0.48	1.21
24	3	41.109	47.641	39.134	55.88809248	64.76841115	53.20306043	00:01:47	00:00:13	0.8	0	944.06	2.10	27.20	0.60	1.27
25	3	56.821	77.628	53.43	77.24871203	105.5360345	72.63861396	00:02:44	00:00:18	1	0.7	872.16	1.71	23.73	0.65	1.46
26	3	42.588	49.16	37.581	57.89880762	66.83350668	51.09174155	00:01:42	00:00:14	0.633	0	857.68	1.73	29.52	0.50	1.09
27	3	43.994	52.644	37.357	59.81027854	71.57003918	50.78721133	00:01:35	00:00:14	0.567	0.3	801.60	2.75	22.97	0.30	1.35
28	3	45.239	76.507	41.483	61.50286837	104.0120239	56.39654918	00:03:00	00:00:22	1.1	0.3	848.16	1.76	29.50	0.52	1.25
29	4	63.896	83.999	45.571	86.86724457	114.1974721	61.95422565	00:00:47	00:00:11	0.333	0	955.49	1.09	35.00	0.50	1.76
30	4	45.88	74.249	42.54	62.37431421	100.9422506	57.83355115	00:04:03	00:00:23	1.567	0.3	573.87	2.08	16.58	0.49	1.56
31	4	48.622	77.913	40.126	66.10209036	105.9234948	54.55169425	00:03:39	00:00:18	1.367	0.7	997.27	2.52	7.27	0.50	1.82
32	4	30.681	44.057	29.132	41.71112324	59.89592766	39.60524241	00:01:19	00:00:31	0.5	0	648.65	2.21	6.06	0.40	1.62
33	4	33.616	45.77	31.817	45.7012848	62.22476812	43.25552649	00:01:30	00:00:27	0.567	0	634.68	2.00	22.52	0.40	2.25
34	4	31.343	53.74	27.172	42.6111188	73.06006203	36.940603	00:02:36	00:00:53	1.033	0.3	582.83	1.43	16.36	0.50	1.75
35	4	31.182	63.627	27.34	42.3922377	86.50153641	37.16900067	00:02:13	00:00:45	0.8	0.3	691.03	1.26	6.11	0.58	1.68
